# Supplementary material for: GEAR Genomics: a user-friendly, open-source web platform enabling interactive genomic analysis for molecular biologists
Source: Nucleic Acids Res. 2026 May 11;54(W1):W184–7. doi: 10.1093/nar/gkag445 (PMC13355078; doi:10.1093/nar/gkag445)
Supplement: gkag445_Supplemental_File [file gkag445_supplemental_file.xlsx]

## Sheet: GEAR Apps
GEAR web applications hosted at https://www.gear-genomics.com/<app>/
Abbreviations: QC: Quality control, CLI: Command-line interface, InDels: Insertions and Deletions, MSA: Multiple sequence alignment. ISS: In situ sequencing
App URL	Purpose	Input(s)	Output(s)	Backend service
/alfred/	Sequencing QC	JSON	Visualization of QC results	Alfred CLI
/bgen/	Sequencing barcode generator	Number of barcodes and length	Set of barcodes	Client-only
/bistro/	Barcode diversity	Barcode sequences	Visualization of barcode distribution	Client-only
/halo/	Genomic haplotype viewer	JSON	Visualization of Strand-Seq data	Halo CLI
/indigo/	Chromatogram variant calling	Trace file	Single-nucleotide variants and InDels	Tracy
/maze/	Sequence alignment	Two DNA sequences	Dotplot visualization	Client-only
/padlock/	Padlock probe design for ISS	Probe design parameters	Designed probes, UCSC links	Dicey
/pearl/	Sanger chromatogram assembly	Trace files, reference genome	Trace assembly	Tracy
/primer3plus/	Design primers for a DNA sequence	Primer design parameters	Picked primers	Primer3
/rdml-tools/	Tools to analyze qPCR data	RDML file(s)	RDML analysis results	RDML-Python
/sabre/	Sequence alignment browser	MSA in FASTA format	MSA browser	Client-only
/sage/	Sanger chromatogram alignment	Trace file, reference genome	Interactive alignment viewer	Tracy
/salt/	Sequence alignment computation	Two DNA sequences	Sequence alignment	Client-only
/silica/	In-silico PCR	Primer sequences, genome	Amplicon and primer hits	Dicey
/teal/	Trace file viewer	Trace file	Interactive viewer	Tracy
/wally/	NGS alignment plotter	BAM/CRAM file	Alignment plot	Wally
/wily-dna-editor/	DNA manipulation	DNA sequence	DNA editor	Client-only
